# Supplementary material for: Isolation of Bioactive Metabolites from Soil Derived Fungus-Aspergillus fumigatus
Source: Microorganisms. 2023 Feb 26;11(3):590. doi: 10.3390/microorganisms11030590 (PMC10053833; doi:10.3390/microorganisms11030590)
Supplement: Supplementary file 1 [file microorganisms-11-00590-s001.zip]

Archive with 1 entries (1 files):
- microorganisms-2130710-supplementary.pdf
